# Supplementary material for: Effect of Pig-Adipose-Derived Stem Cells’ Conditioned Media on Skin Wound-Healing Characteristics In Vitro
Source: Int J Mol Sci. 2021 May 22;22(11):5469. doi: 10.3390/ijms22115469 (PMC8196863; doi:10.3390/ijms22115469)
Supplement: Supplementary file 1 [file ijms-22-05469-s001.zip]

Archive with 1 entries (1 files):
- ijms-1202247-supplementary.pdf
